# Supplementary material for: Genetic characterization of multidrug-resistant Escherichia coli harboring colistin-resistant gene isolated from food animals in food supply chain
Source: Front Cell Infect Microbiol. 2024 Feb 2;14:1289134. doi: 10.3389/fcimb.2024.1289134 (PMC10880773; doi:10.3389/fcimb.2024.1289134)
Supplement: Supplementary file 1 [file Table_1.xlsx]

## Sheet: S1
Supplementary Table S1 Information of mcr-1 carrying E. coli strain isolated from patients in Thailand
Sample name	Accession No.	Location of mcr-1 gene	Origin	Date (year)	Country	Reference
53037	JACGZL000000000.2	IncX4	Human	2016	Thailand	Paveenkittiporn et al., 2021
2117	JAJBZP000000000.1	IncX4	Human	2019	Thailand	Boueroy et al., 2022
62122	JACGZP000000000.2	IncX4	Human	2018	Thailand	Paveenkittiporn et al., 2021
58967	JACGZO000000000.2	IncX4	Human	2018	Thailand	Paveenkittiporn et al., 2021
56511	JACGZN000000000.2	IncX4	Human	2017	Thailand	Paveenkittiporn et al., 2021
V417/A434-59	JAJGBO000000000.1	IncX4	Human	2016	Thailand	Boueroy et al., 2022
53360	JACGZM000000000.2	IncX4	Human	2016	Thailand	Paveenkittiporn et al., 2021
60000	JACGZS000000000.2	IncX4	Human	2018	Thailand	Paveenkittiporn et al., 2021
54715	JACGZT000000000.2	IncI2	Human	2017	Thailand	Paveenkittiporn et al., 2021
54881	JACGZQ000000000.2	IncI2	Human	2017	Thailand	Paveenkittiporn et al., 2021
P24.5	JAJGBP000000000.1	IncHI/IncN	Human	2019	Thailand	Boueroy et al., 2022
P36.8	JAJBZO000000000.1	IncHI/IncN	Human	2019	Thailand	Boueroy et al., 2022

## Sheet: S2
Supplementary Table S2. Enterobacteriaceae strains with mcr-harboring plasmid used in this study.
Sample name	Accession no.	Strain				Plasmid
		Species	Origin	Date (year)	Country	Inc type	Size (bp)
	CP020376	Escherichia coli	Human	2016	Brazil	IncX4	31224
	CP021418	Escherichia coli	Pig	2012	Brazil	IncX4	31224
	CP021419	Escherichia coli	Chicken	2013	Brazil	IncX4	33304
	NZ_CP015977	Escherichia coli	Human	2016	Brazil	IncX4	33304
	NZ_CP017246	Escherichia coli	Penguin	2013	Brazil	IncX4	34992
	CP024156	Escherichia coli	Human	2014	China	IncI2	60258
	KY463451	Escherichia coli	Sewage	2015	China	IncX4	33309
	KY463454	Escherichia coli	Sewage	2015	China	IncX4	33309
	KY582848	Escherichia coli	Sewage	2015	China	IncX4	31229
	KY829117	Escherichia coli	Sewage	2015	China	IncI2	62098
	NZ_CP019072	Escherichia coli	Huma	2013	China	IncX4	33858
	NZ_CP021205	Escherichia coli	Huma	2014	China	IncI2	63392
	NZ_CP022452	Samonella enterica	Chicken	2013	China	IncI2	60860
	NZ_CP024128	Escherichia coli	Huma	2014	China	IncP1	50013
	NZ_CP024132	Escherichia coli	Huma	2014	China	IncX4	35098
	NZ_CP024135	Escherichia coli	Huma	2014	China	IncI2	63978
	NZ_CP024139	Escherichia coli	Huma	2014	China	IncI2	64765
	NZ_CP024142	Escherichia coli	Huma	2014	China	IncI2	66596
	NZ_CP024148	Escherichia coli	Huma	2014	China	IncI2	62585
	NZ_CP024149	Escherichia coli	Huma	2014	China	IncX4	33301
	NZ_CP027257	Escherichia coli	Cow	2016	China	IncX4	31229
	NZ_CP029184	Escherichia coli	Huma	2016	China	IncI2	60942
	NZ_CP029493_1	Escherichia coli	Huma	2016	China	IncFIB(K)	179444
	NZ_CP030284	Escherichia coli	Chicken	2014	China	IncI2	61476
	NZ_CP031550	Escherichia coli	Pig	2012	China	IncI2	66945
	NZ_CP032990	Escherichia coli	Sewage	2015	China	IncI2	66380
	NZ_CP034833	Salmonella species	Huma	2018	China	IncX4	33303
	NZ_LT838201	Escherichia coli	Huma	2016	France	IncX4	33304
	NZ_CP018106	Escherichia coli	Huma	2016	Germany	IncI2	64467
	NZ_CP018112	Escherichia coli	Huma	2016	Germany	IncI2	64467
	NZ_CP018118	Escherichia coli	Huma	2016	Germany	IncI2	64467
	NZ_CP028174	Samonella enterica	Chicken	2009	Germany	IncX4	33310
	NZ_CP019052	Escherichia coli	Huma	2014	Hong Kong	IncI2	65533
	KX236309	Klebsiella pneumoniae	Huma	2014	Italy	IncX4	33303
	NZ_AP017614	Escherichia coli	Pig	2008	Japan	IncI2	61805
	NZ_AP017619	Escherichia coli	Cow	2012	Japan	IncI2	61223
	NZ_AP017622	Escherichia coli	Cow	2013	Japan	IncI2	60722
	CP016185	Escherichia coli	Chicken	2013	Malaysia	IncI2	61735
	CP016186	Escherichia coli	Sewage	2013	Malaysia	IncI2	60218
	CP016187	Escherichia coli	Sewage	2013	Malaysia	IncI2	60950
	KY471146	Escherichia coli	Pig	-	South Korea	IncX4	47038
	NZ_CP026644	Escherichia coli	Chicken	2017	South Korea	IncI2	65206
	NZ_CP031291	Samonella enterica	Huma	2017	Switzerland	IncX4	34092
	NZ_CP021176	Escherichia coli	Huma	2016	Taiwan	IncI2	60961
	NZ_CP024041	Klebsiella pneumoniae	Huma	2017	Thailand	IncX4	33858
	NZ_CP024462	Klebsiella pneumoniae	Huma	2017	Thailand	IncX4	33858
	NZ_CP024919	Klebsiella pneumoniae	Huma	2016	Thailand	IncX4	33858
	NZ_CP015913	Escherichia coli	Pig	2016	USA	IncI2	65888
	NZ_CP016405	Escherichia coli	Pig	2016	USA	IncI2	63329
	NZ_CP018124	Escherichia coli	Huma	2016	USA	IncI2	65539
	NZ_CP018773	Escherichia coli	Huma	-	USA	IncX4	33304
	NZ_CP029748_1	Escherichia coli	Huma	2016	USA	IncFIB	276880
	NZ_CP030769	Escherichia coli	Huma	-	USA	IncI2	27128
	NZ_CP030795	Samonella enterica	Huma	-	USA	IncX4	33304
	CP075733.1	Escherichia coli	Huma	2017	Thailand	IncX4	33858
	CP075719	Escherichia coli	Wastewater	2017	Thailand	IncI2	63918
	CP075725.1	Escherichia coli	Pig feces	2017	Thailand	IncFII	83577
	CP048826.1	Escherichia coli	Sputum	2011	China	IncX4	33309
	CP053735.1	Escherichia coli	Pig	2016	China	IncX4	33309
	MT499886.1	Escherichia coli	Chicken carcass	2018	Egypt	IncX4	32163
	KX254343.1	Escherichia coli	Pig feces	2014	China	IncX4	33307
	MW373507.1	Escherichia coli	Lettuce	-	China	IncI2	61699
	KX254342.1	Escherichia coli	Feces pig	-	China	IncI2	63656
	NZ_CP041926.1	Klebsiella aerogenes	Human	2016	China	IncI2	65845
	NZ_PQSZ01000015.1	Citrobacter europaeus	Human	2016	Bolivia	IncI2	60321
	NZ_KY693674.1	Escherichia coli	Huma	2016	United Arab Emirates	IncI2	63722
	NZ_KX254342	Escherichia coli	Feces pig	2015	China	IncI2	63656
	NZ_JAHKSR010000004.1	Escherichia coli	Fecal sample	2019	Thailand	IncI2	60727
	NZ_MN689940.1	Escherichia coli	Feces chicken	2016	China	IncI2	62009
	KU761326.1	Escherichia coli	Human	2020	China	IncI2	64964
	NZ_MT499885.1	Escherichia coli	Chicken carcass	-	Egypt	IncI2	64163
	OK323956.1	Escherichia coli	Pig	2020	Thailand	IncI2	64006
	OK323955	Escherichia coli	Pig	2020	Thailand	IncI2	64023
	NZ_JAAWUF020000023.1	Escherichia coli	Human	2017	Brazil	IncI2	65458
	NZ_MN106912.1	Escherichia coli	Meat duck	2019	China	IncI2	66603
	NZ_KX034083.1	Escherichia coli	-	2016	China	IncI2	67134
	NZ_JAAWUF020000013.1	Escherichia coli	Human	2017	Brazil	IncI2	63219
	CP053213.1	Escherichia coli	Feces dog	2019	China	IncP1	50638
	MT449718	Escherichia coli	Pig feces	2015	Thailand	IncP1	50379
	MT449719	Escherichia coli	Pig feces	2015	Thailand	IncP1	50525
	CP027203.2	Escherichia coli	Human	2017	China	IncP1	50520
	CP024128	Escherichia coli	Human	2014	China	IncP1	50013
	CP024135	Escherichia coli	Human	2014	China	IncI2	63978
	CP024137	Escherichia coli	Human	2014	China	IncFIB(AP001918)	107279
	CP035195	Escherichia coli	Human	2012	Laos	IncP1	60128
	MT449720	Escherichia coli	Human	2015	Thailand	IncFII	83316
	MT449721	Escherichia coli	Human	2015	Thailand	IncFII	89141
	MT449722	Escherichia coli	Human	2015	Thailand	IncFII	97423
54715	JACGZT020000005.1	Escherichia coli	Human	2017	Thailand	IncI2	67526
61843	JACGZU020000004.1	Klebsiella pneumoniae	Human	2018	Thailand	IncI2	62026
SY_EC03	JALMLV010000121.1	Escherichia coli	Human	2022	Thailand	IncI2	62608
SY_EC10	JALMLW010000085.1	Escherichia coli	Human	2022	Thailand	IncI2	62455
2514-18	JADCQU020000004.1	Klebsiella pneumoniae	Human	2018	Thailand	IncI2	60960
53037	JACGZL020000006.1	Escherichia coli	Human	2016	Thailand	IncX4	33858
62122	JACGZP020000005.1	Escherichia coli	Human	2018	Thailand	IncX4	33858
53360	JACGZM020000007.1	Escherichia coli	Human	2016	Thailand	IncX4	33858
58967	JACGZO020000004.1	Escherichia coli	Human	2018	Thailand	IncX4	33858
60000	JACGZS020000038.1	Escherichia coli	Human	2018	Thailand	IncX4	33915
56511	JACGZN020000025.1	Escherichia coli	Human	2017	Thailand	IncX4	33858
2117	JAJBZP010000006.1	Escherichia coli	Human	2019	Thailand	IncX4	33858
60220	JACGZV020000004.1	Klebsiella pneumoniae	Human	2018	Thailand	IncX4	33858
59990	JACXSU020000014.1	Klebsiella pneumoniae	Human	2018	Thailand	IncX4	33309
2509	JAJBZQ010000004.1	Klebsiella pneumoniae	Human	2018	Thailand	IncX4	33858
P24-5	JAJGBP010000000	Escherichia coli	Human	2021	Thailand	IncHI	270820
	CP032937	Escherichia coli	Human	2017	New Zealand	IncFII	101860
	AP024497.1	Enterobacter cloacae	Dog	2015	Japan	IncFIB(K)	70277
	JABTXY010000030.1	Cronobacter sakazakii	Human	2019	China	IncFIB(pCTU1)	120500
	NZ_CP047381.1	Escherichia coli	Swine	2016	China	IncFII(29)	76633
	CP035200.1	Klebsiella pneumoniae	Human	2012	Laos	IncFII(pMET)	40255
	KU994859.1	Escherichia coli	Porcine	2012	Belgian	IncFII	91041
P3.2	JAVHZS010000004.1	Escherichia coli	pig	2021	Thailand	IncX4	33858
P8.5	JAVHZR010000007.1	Escherichia coli	pig	2021	Thailand	IncX4	33858
P8.5	JAVHZR010000005.1	Escherichia coli	pig	2021	Thailand	IncP1	56172
P9.2	JAVHZQ010000004.1	Escherichia coli	pig	2021	Thailand	IncX4	33858
P9.3	JAVHZP010000004.1	Escherichia coli	pig	2021	Thailand	IncX4	33292
C14.2	JAVHZO010000017.1	Escherichia coli	chicken	2021	Thailand	IncX4	33309
P17.2	JAVHZN010000006.1	Escherichia coli	pig	2021	Thailand	IncX4	35520
RE46	JAVHZM010000008.1	Escherichia coli	pig	2014	Thailand	IncX4	35194
LP71	JAVHZL010000004.1	Escherichia coli	pig	2014	Thailand	IncI2	60727
LP72	JAVHZK010000002.1	Escherichia coli	pig	2014	Thailand	IncI2	69633
KK76	JAVHZI010000004.1	Escherichia coli	pig	2014	Thailand	IncI2	68678
KK79	JAVHZH010000005.1	Escherichia coli	pig	2014	Thailand	IncX4	33858
RE40	JAVLUQ010000003.1	Escherichia coli	pig	2014	Thailand	IncFIB	113649
CB70	JAVHZG010000002.1	Escherichia coli	pig	2014	Thailand	IncFIB	97407
RE14	JAVLUP010000004.1	Escherichia coli	pig	2014	Thailand	IncP1	101092
CB62	JAVHZF010000003.1	Escherichia coli	pig	2014	Thailand	IncFII	161836

## Sheet: S3
Supplementary Table S3 Assembly metrics and accession numbers of sixteen mcr-carrying E. coli strains in our studies
Strain	Accession no.	Total Length (bp)	N50 (bp)	GC content (%)	Molecular type	Size (bp)	Plasmid replicon type	mcr location	Resistant genes	Virulence genes
P3.2	JAVHZS000000000	5037209	4809829	50.5	Chromosome	4809829	-	-	-	yehA, yehC, iss, gad, terC, yehD, yehB, nlpl, csgA, fimH, hlyE, astA
					Plasmid	102710	-	-	-	traJ, cma, cba, etsC
					Plasmid	84666	-	-	-	-
					Plasmid	33858	IncX4	mcr-1.1	-	-
P8.5	JAVHZR000000000	4891155	3893617	50.7	Chromosome	3893617		-	-	terC, nlpl, gad, terC,csgA, yehB, yehA, yehD,
					Plasmid	87690	IncFIB(K), IncFIA(HI1)	-	blaTEM-1B, mef(B), aadA1, tet(A), sul3, dfrA12, aadA2, cmlA1	-
					Plasmid	78928	IncY	-	-	-
					Plasmid	56172	IncP1	mcr-3.5	-	-
					Plasmid	33858	IncX4	mcr-1.1	-	-
P9.2	JAVHZQ000000000	5043518	4580849	50.5	Chromosome	4580849	-	-	-	gad, nlpl, terC,terC, hlyE, fimH,yehA,csgA
					Plasmid	257211	incHI2	-	blaCTX-M-55, blaTEM-215, aadA22, aph(6)-ld, tet(A), floR	terC, nlpl, gad, terC,csgA, yehB, yehA, yehD,
					Plasmid	121223	IncFII	-	aac(3)-lld, erm(42), sul2, qnrS1, blaCTX-M-14, tet(X4)	traJ, traT
					Plasmid	33858	IncX4	mcr-1.1	-	-
P9.3	JAVHZP000000000	5096725	4004080	50.8	Chromosome	4004080	-	-	-	terC,tia, fimH, yehD, nlpl, yehB,yehA, etsC, gad
					Plasmid	889076	-	-	-	csgA
					Plasmid	132071	-	-	blaTEM-1B, blaLAP-2, qnrS1, tet(A)	traT, traJ,
					Plasmid	33292	IncX4	mcr-1.1	-	-
					Plasmid	29482	IncX1	-	sul2, tet(X4), floR	-
C14.2	JAVHZO000000000	5374468	2848154	50.5	Chromosome	2848154		-	-	astA, hlyE, astA, gad, iss, sitA
					contig1 (may be incomplete chromosome)	1216784		-	-	terC, nlpl, kpsE, kpsMII_K5, chuA, gad,
					Plasmid	645969		-	-	yehB, yehD
					Plasmid	378388		-	-	astA, terC, papC
					Plasmid	154338	IncFIB	-	sitABCD	-
					Plasmid	87550	IncY	-	blaTEM-1B, aadA1, dfrA1, qnrS13, tet(A)	astA, eilA, AslA,astA, fimH
					Plasmid	33309	IncX4	mcr-1.1	-	-
P17.2	JAVHZN000000000	5056742	4660783	50.8	Chromosome	4660783		-	-	AslA, csgA, kpsMII, terC, gad, terC, yahA, nlpl, astA, kpsE, fimH
					Plasmid	107824	IncFIB(AP001918)	-	blaTEM-1B, blaCTX-M-14, erm(B), aac(3)-lld, mph(A),	traJ, traT
					Plasmid	103655	IncY	-	blaCTX-M-55, qnrS1, OqXA, OqxB, aph(3'')-Ib, aph(6)-Id, bleO	-
					Plasmid	35520	IncX4	mcr -1.1	-	-
RE46	JAVHZM000000000	5178724	5048736	50.6	Chromosome	5048736		-	floR	hlyE, sitA, yehA,yehC, iss, tia, papA_F19, gad, terC, yehD, csgA
					Plasmid	66296	IncFIA, IncFIC	-	-	traT, traJ,
					Plasmid	35194	IncX4	mcr -1.1	-	-
					Plasmid	9561		-	blaTEM-1B, tet(A)	-
					Plasmid	7617	IncQ1	-	tet(A)	-
LP71	JAVHZL000000000	5200675	4771548	50.4	Chromosome	4771548		-		terC, yehA, fimH, gad, csgA, yehD, yehB, nlpl
					Plasmid	225159	IncFIA(HI1), IncHI1B(R27), IncHI1A	-	blaTEM-1B, mef(B), aadA1, dfrA12, aadA2, cmlA1, sul3, Inu(F), aadA17, aph(3'')-Ib	-
					Plasmid	122756		-	-	traT, traJ,
					Plasmid	60727	IncI2	mcr -1.1	-	-
					Plasmid	6965		-	-	-
LP72	JAVHZK000000000	4965751	4741370	50.5	Chromosome	4741370		-	-	nlpl, lpfA, csgA, yehA, hlyE, gad, yehC, terC, fimH, ompT, iss, yehD
					Plasmid	69633	IncI2	mcr -1.1	-	-
					Plasmid	52951	IncFIB(AP001918)	-	sitABCD	iroN, sitA
					Plasmid	11841		-	-	cma, cvaC, mchF
					Plasmid	4806		-	-	tsh
KK3	JAVHZJ000000000	4712492	4641791	50.9	Chromosome	4641791		mcr -1.1	-	terC, yehD, csgA, gad, fimH, nlpl,
					Plasmid	70701	IncFIB(K)	-	blaTEM-1B, qnrS1, mef(B), aadA24, aadA1, sul3, Inu(F), aadA2b	-
KK76	JAVHZI000000000	5103793	4680176	50.5	Chromosome	4680176		-	-	terC, csgA, gad, yehA, nlpl, fimH, gad, yehD, astA, hlyE, yehC
					Plasmid	173832		-	tet(A), aadA1, sul3, dfrA12, aadA2, cmlA1	traT, traJ
					Plasmid	110674	IncFIB(pLF82)		-	-
					Plasmid	68678	IncI2	mcr -1.1	-	-
KK79	JAVHZH000000000	5062909	4714298	50.8	Chromosome	4714298		-	-	terC, nlpl, gad,csgA,iss, yehD, tia, fimH, yehB
					Plasmid	112331		-	floR, blaTEM-1B,	traJ, traT, tsh
					Plasmid	91294	IncY	-		-
					Plasmid	54271	IncR	-	tet(A), aadA1, sul3, dfrA12, aadA2, cmlA1	-
					Plasmid	33858	IncX4	mcr -1.1	-	-
					Plasmid	27342	IncX1	-	blaTEM-1B,, tet(M),	-
RE40	JAVLUQ000000000	5167221	4758716	50.7	Chromosome	4758716		-	-	terC, nlpl, fimH, gad, hlyE, csgA,yehD, lpfA, yehB
					Plasmid	114224		-	-	-
					Plasmid	113649	IncFIB(AP001918)	mcr-3.1	aac(3)-IId, blaCTX-M-55, qnrS1, aph(6)-Id, aph(3'')-Ib, tet(A)	-
					Plasmid	84609	Incl1	-		-
CB70	JAVHZG000000000	4897041	4702405		Chromosome	4702405		mcr -1.1		terC, yehB, gad, csgA, astA, yehA, gad, nlpl, fimH
					Plasmid	97407	IncFIB(AP001918), IncFIC(FII)	mcr -3.1	aac(3)-IId, qnrS1	traJ, traT
					Plasmid	97229	IncFIB(K), IncX1, IncY	-	blaTEM-1B, sul2, tet(A), aph(6)-Id, aph(3'')-Ib, dfrA14	-
RE14	JAVLUP000000000	5132763	4687876	50.6	Chromosome	4687870		-	blaTEM-1B, mef(B), sul3, aadA1, dfrA12, aadA2, cmlA1, tet(B)	nlpl, csgA, yehA, gad, yehD, terC, fimH, yehB
					Plasmid	250580	IncHl1B(R27), IncHl1A, IncN	-	aph(6)-Id, aph(3'')-Ib, Inu(F), aadA17, qnrS1, aac(3)-IId,	-
					Plasmid	101092	IncP1	mcr -3.5	-	-
					Plasmid	50617	-	-	-	-
CB62	JAVHZF000000000	5018957	4753013	50.9	Chromosome	4753013	-	-	aadA1, aadA2, dfrA12, cmlAl, sul3, tet(A), qnrS1, blaCTX-M-55, aac(3)-IId	terC, nlpl, astA, csgA, gad, AslA, fimH, yehD
					Plasmid	161836	IncFII,	mcr -3.1	-	traT, traJ
					Plasmid	104108	IncY		blaTEM-1B	-
